# Supplementary material for: Achieving Luminescence of Sr3Ga1.98In0.02Ge4O14:0.03Cr3+ via [In3+] Substitution [Ga3+] and Its Application to NIR pc-LED in Non-Destructive Testing
Source: Molecules. 2023 Dec 13;28(24):8059. doi: 10.3390/molecules28248059 (PMC10745490; doi:10.3390/molecules28248059)
Supplement: Supplementary file 1 [file molecules-28-08059-s001.zip]

Archive with 1 entries (1 files):
- molecules-2737380-supplementary.pdf
